# Supplementary material for: Domestic pigs are susceptible to experimental infection with non-human primate-derived Reston virus without the need for adaptation
Source: Sci Rep. 2024 Jan 6;14:715. doi: 10.1038/s41598-024-51280-8 (PMC10771446; doi:10.1038/s41598-024-51280-8)
Supplement: Supplementary file 2 — Supplementary Information 2. [file 41598_2024_51280_MOESM2_ESM.xlsx]

## Sheet: Sheet1
Rectal Temperatures
Cohort 1
	day post-inoculation
Animal ID	0	1	2	3	4	5	6	10	14	21	28/29
1	39.3	39.8	39.5	39.5	38.8	39	39.7	39.6	39.7	39.1
2	39.1	38.2	38.7	38.3	39.3	38.7	38.7	39	40.1	38.5
3	39.5	39.7	39.4	39.4	39.3	40.1	40.9	39	39.1	38.8	38.4
4	39.3	38.7	39	39.1	39.1	38.6	38.4	39.5	39	38.7	37.9
5	39.2	39.1	38.9	38.8	39.3	39.1	38.7	39.4	39.6	39.3	38.1
6	39.3	39	39.4	39.3	39.4	39.4	39.2	38.8	39.5	39.2	38.7
Cohort 2
	day post-inoculation
Animal ID	0	1	2	3	4	5	6	7
8	39.6	39.4	39.2	39.3	38.9
9	39	39.3	39.7	38.7	38.7
10	39.5	39.3	38.8	39	39.1	39.7	40.4
11	39	38.4	39.7	38.8	38.8	38.9	38.8
12	38.7	39.4	39.1	39.3	38.6	38.7	39.2	39.4
13	39.4	39.1	39.1	39	38.9	39.4	41.6	41.3
